# Supplementary material for: Fertility restorer gene CaRf and PepperSNP50K provide a promising breeding system for hybrid pepper
Source: Hortic Res. 2024 Oct 1;11(10):uhae223. doi: 10.1093/hr/uhae223 (PMC11480663; doi:10.1093/hr/uhae223)
Supplement: Web_Material_uhae223 [file web_material_uhae223.zip]

Archive with 3 entries (3 files):
- Supplement Figures.pdf
- Supplement Tables1-9.pdf
- TableS10.xlsx
