# Supplementary material for: Fertility restorer gene CaRf and PepperSNP50K provide a promising breeding system for hybrid pepper
Source: Hortic Res. 2024 Oct 1;11(10):uhae223. doi: 10.1093/hr/uhae223 (PMC11480663; doi:10.1093/hr/uhae223)
Supplement: Web_Material_uhae223 [file web_material_uhae223.zip › TableS10.xlsx]

## Sheet: Sheet1
Table S10.The time and place of molecular breeding
Sterile line creation
Female	Male parent	Seed	Planting time	Place
9704A: S(rfrf)	XY21: N(rfrf)	F1: S(rfrf)	2020.9-2021.2	Sanya, China
F1: S(rfrf)	XY21: N(rfrf)	BC1F1: S(rfrf)	2021.3-2021.8	Changsha, China
BC1F1: S(rfrf)	XY21: N(rfrf)	BC2F1: S(rfrf)	2021.9-2022.2	Sanya, China
BC2F1: S(rfrf)	XY21: N(rfrf)	BC3F1: S(rfrf)	2022.3-2022.8	Changsha, China
Fertility restorer line creation
Female	Male parent	Seed	Planting time	Place
QC65:N(RfRf)	QN49: N(rfrf)	F1:N(Rfrf)	2020.9-2021.2	Sanya, China
F1:N(Rfrf)	QN49: N(rfrf)	BC1F1: N(Rfrf)	2021.3-2021.8	Changsha, China
BC1F1: N(Rfrf)	QN49: N(rfrf)	BC2F1:N(Rfrf)	2021.9-2022.2	Sanya, China
BC2F1:N(Rfrf)	QN49: N(rfrf)	BC3F1:N(Rfrf)	2022.3-2022.8	Changsha, China
DH line selection
Original phenotype	Select phenotype	Planting time	Place
BC3F1: S(rfrf)	XY21A: S(rfrf)	2022.9-2023.2	Sanya, China
BC3F1:N(Rfrf)	QN49R: N(RfRf)	2022.9-2023.2	Sanya, China
Product variety creation
Female	Male parent	Seed	Planting time	Place
XY21A: S(rfrf)	QN49R: N(RfRf)	F1	2023.3-2023.8	Changsha, China
Identification of agronomic traits of commercial hybrids
Plant	Planting time	Place
F1	2023.9-2024.2	Sanya, China
